# Supplementary material for: Pneumococcal colonization dynamics among young children with and without respiratory symptoms during the first year of the SARS-CoV-2 pandemic
Source: PLoS One. 2025 Jun 26;20(6):e0327046. doi: 10.1371/journal.pone.0327046 (PMC12200735; doi:10.1371/journal.pone.0327046)
Supplement: S1 File — S2 Appendix. Dates of community mitigation measures implemented in the Kansas City Metro Area. S1 Table. Procedure categories for which asymptomatic group required SARS-CoV-2 testing, by pneumococcal colonization status. S2 Table. Characteristics of asymptomatic participants. S3 Table. Complex chronic condition categories identified among patients in the asymptomatic and symptomatic groups. S1 Data. Minimal anonymized dataset. (ZIP) [file pone.0327046.s001.zip]

Archive with 6 entries (6 files):
- S1 Appendix.docx
- S1 Data.xlsx
- S1 Table.docx
- S2 Appendix.docx
- S2 Table.docx
- S3 Table.docx
