# Supplementary material for: Pneumococcal colonization dynamics among young children with and without respiratory symptoms during the first year of the SARS-CoV-2 pandemic
Source: PLoS One. 2025 Jun 26;20(6):e0327046. doi: 10.1371/journal.pone.0327046 (PMC12200735; doi:10.1371/journal.pone.0327046)
Supplement: S1 File — S2 Appendix. Dates of community mitigation measures implemented in the Kansas City Metro Area. S1 Table. Procedure categories for which asymptomatic group required SARS-CoV-2 testing, by pneumococcal colonization status. S2 Table. Characteristics of asymptomatic participants. S3 Table. Complex chronic condition categories identified among patients in the asymptomatic and symptomatic groups. S1 Data. Minimal anonymized dataset. (ZIP) [file pone.0327046.s001.zip › S1 Data.xlsx]

## Sheet: Sheet1
IDstudy	Age months	Period	Symptomatic vs Asymptomatic	Asymptomatic subcategory	CCC	Smokingexposure	n_pcv13	n_ppsv23	vaccine records	prior_abx	COVIDPositive	LytAPCR	Density log 10	Serotype	Resp panel pos	pvirus
CO-001	13.1819	First	Asymptomatic	Pre-procedure	0	None	4	0			0	Positive	3.68963	35B
CO-002	3.25291	First	Asymptomatic	Pre-procedure	0	None	1	0			0	Neg
CO-003	6.20697	First	Symptoms		0	None	4	0			0	Neg			1	Coronavirus NL63
CO-004	3.16471	First	Asymptomatic	Pre-procedure	1	None	1	0			0	Neg
CO-005	0.0223573	First	Asymptomatic	Exposed	1	None	0	0	si, catch up later		0	Neg			0	NA
CO-006	12.1586	First	Asymptomatic	Pre-procedure	1	None			no		0	Neg
CO-007	44.0054	First	Asymptomatic	Pre-procedure	0	None	4	0			0	Neg
CO-008	7.49894	First	Asymptomatic	Pre-procedure	1	None	1	0			0	Neg
CO-009	8.44841	First	Asymptomatic	Pre-procedure	1	None	3	0			0	Neg
CO-010	16.0001	First	Asymptomatic	Pre-procedure	1	None	4	0			0	Neg
CO-011	19.7553	First	Asymptomatic	Pre-procedure	1	None	4	0			0	Positive	5.4338	11A
CO-012	22.4723	First	Asymptomatic	Pre-procedure	1	None	4	0			0	Neg	5.4338
CO-013	3.64686	First	Asymptomatic	Pre-procedure	0	None	0	0	si, catch up later		0	Positive	4.34714	23B
CO-014	0.0175664	First	Asymptomatic	Pre-procedure	1	None	1	0			0	Neg			0	NA
CO-015	23.645	First	Asymptomatic	Pre-procedure	1	None	4	0			0	Neg
CO-016	7.17008	First	Asymptomatic	Pre-procedure	1	None	3	0			0	Positive	4.07581	15A
CO-017	41.1077	First	Asymptomatic	Pre-procedure	1	None	4	0			0	Neg
CO-018	0.0765623	First	Asymptomatic	Pre-procedure	1	None	0	0	si, catch up later		0	Neg
CO-019	30.6009	First	Symptoms		0	None	3	0			0	Neg
CO-020	0.837622	First	Asymptomatic	Pre-procedure	1	None			no		0	Neg			0	NA
CO-021	44.6301	First	Asymptomatic	Pre-procedure	0	Yes	3	0			0	Neg
CO-022	30.7272	First	Asymptomatic	Pre-procedure	0	Yes	4	0			0	Positive	3.61126
CO-023	2.99829	First	Symptoms		1	Yes	1	0			0	Neg			0	NA
CO-024	11.1104	First	Asymptomatic	Pre-procedure	1	None	3	0			0	Neg
CO-025	16.7438	First	Asymptomatic	Pre-procedure	1	None	4	0			0	Neg
CO-026	15.7148	First	Asymptomatic	Pre-procedure	1	None	3	0			0	Neg
CO-027	13.3861	First	Symptoms		0	None	4	0			0	Neg			1	Rhinovirus/Enterovirus
CO-028	1.98241	First	Asymptomatic	Pre-procedure	0	None	1	0			0	Neg
CO-029	1.98268	First	Asymptomatic	Pre-procedure	1	None	1	0			0	Neg
CO-030	32.8365	First	Symptoms		1	None	4	0			0	Neg			1	Adenovirus
CO-031	53.4621	First	Symptoms		1	None	4	1			0	Neg			0	NA
CO-032	6.71004	First	Asymptomatic	Pre-procedure	1	Yes	3	0			0	Neg
CO-033	20.4753	First	Symptoms		1	None	0	0	si, catch up later		0	Positive	6.53321	19A	0	NA
CO-034	23.5116	First	Symptoms		1	None	4	0			0	Positive	4.71065	23A	1	Rhinovirus/Enterovirus
CO-035	10.221	First	Asymptomatic	Pre-procedure	1	None	3	0			0	Neg			1	Rhinovirus/Enterovirus
CO-036	20.5377	First	Symptoms		0	None	4	0			0	Positive	3.5764
CO-037	12.4978	First	Asymptomatic	Pre-procedure	1	None	3	0			0	Neg
CO-038	11.9145	First	Asymptomatic	Pre-procedure	1	None	4	0			0	Neg
CO-039	4.00786	First	Asymptomatic	Pre-procedure	1	Yes	1	0			0	Neg
CO-040	7.12075	First	Asymptomatic	Pre-procedure	0	Unknown			no		0	Neg
CO-041	5.11936	First	Symptoms		0	None	1	0			0	Positive	4.39436	6C/6D
CO-042	12.759	First	Asymptomatic	Pre-procedure	1	None	3	0			0	Neg
CO-043	37.0246	First	Asymptomatic	Pre-procedure	0	None			no		0	Neg
CO-044	2.03449	First	Symptoms		0	Yes	0	0	si, catch up later		0	Neg			1	Respiratory Syncytial Virus
CO-045	40.4423	First	Asymptomatic	Pre-procedure	0	None	4	0			0	Positive	3.42	10F
CO-046	6.44587	First	Asymptomatic	Pre-procedure	1	Yes	2	0			0	Neg
CO-047	15.0528	First	Asymptomatic	Pre-procedure	0	Yes	1	0			0	Neg
CO-048	46.2602	First	Asymptomatic	Pre-procedure	1	None	4	0			0	Neg
CO-049	40.2767	First	Asymptomatic	Pre-procedure	0	None			no		0	Neg
CO-050	39.2591	First	Asymptomatic	Pre-procedure	0	None	4	0			0	Positive	4.81	23A
CO-051	34.9647	First	Symptoms		1	None	3	0			0	Neg
CO-052	22.7125	First	Asymptomatic	Pre-procedure	1	None	3	0			0	Neg			0	NA
CO-053	19.8498	First	Symptoms		1	Yes	3	0			0	Neg			0	NA
CO-054	51.8453	First	Symptoms		1	None			no		0	Neg
CO-055	-0.00803037	First	Asymptomatic	Pre-procedure	0	None	1	0			0	Neg			0	NA
CO-056	-0.00244105	First	Asymptomatic	Pre-procedure	1	Yes	1	0			0	Neg			0	NA
CO-057	27.2529	First	Asymptomatic	Pre-procedure	1	None	4	0			0	Positive	5.11	11A
CO-058	14.1381	First	Symptoms		0	None	4	0			0	Neg			0	NA
CO-059	44.418	First	Asymptomatic	Pre-procedure	1	None	1	0			0	Neg
CO-060	0.47929	First	Symptoms		1	None	0	0	si, catch up later		0	Neg
CO-061	7.76929	First	Asymptomatic	Pre-procedure	1	None	3	0			0	Neg
CO-062	17.4314	First	Symptoms		1	None	4	0			0	Neg
CO-063	5.92703	First	Symptoms		1	None	3	0			1	Neg			0	NA
CO-064	27.3234	First	Asymptomatic	Pre-procedure	0	None			no		0	Neg
CO-065	2.6852	First	Symptoms		0	Yes	1	0			0	Neg			0	NA
CO-066	4.99478	First	Symptoms		0	None	2	0			0	Positive	4.11	15A
CO-067	9.95682	First	Asymptomatic	Pre-procedure	0	None	3	0			0	Positive	4.47
CO-068	4.83166	First	Asymptomatic	Pre-procedure	0	None			no		0	Neg
CO-069	2.70313	First	Asymptomatic	Pre-procedure	1	None	0	0	si, catch up later		0	Neg
CO-070	15.9764	First	Asymptomatic	Pre-procedure	1	None			no		0	Neg
CO-071	7.35062	First	Asymptomatic	Pre-procedure	1	None	1	0			0	Neg			0	NA
CO-072	43.3064	First	Symptoms		0	None	4	0			0	Positive	6.24
CO-073	0.712034	First	Asymptomatic	Pre-procedure	0	None	0	0	si, catch up later		0	Neg
CO-074	0.607525	First	Asymptomatic	Pre-procedure	1	None	0	0	si, catch up later		0	Neg			0	NA
CO-075	24.985	First	Asymptomatic	Pre-procedure	0	None	4	0			0	Neg
CO-076	34.3203	First	Asymptomatic	Pre-procedure	0	None	4	0			0	Neg
CO-077	0.0243877	First	Asymptomatic	Pre-procedure	1	None	0	0	si, catch up later		0	Neg			0	NA
CO-078	6.20367	First	Asymptomatic	Pre-procedure	1	None	2	0			0	Neg
CO-079	3.26722	First	Symptoms		0	None	1	0			0	Positive	4.26	15A
CO-080	26.24	First	Symptoms		1	None	4	0			0	Neg			0	NA
CO-081	45.1568	First	Asymptomatic	Pre-procedure	1	None	4	0			0	Neg
CO-082	38.6063	First	Symptoms		1	None	4	0			0	Neg			0	NA
CO-083	11.4089	First	Symptoms		1	None	3	0			0	Positive	4.38	3	1	Coronavirus NL63
CO-084	0.122294	First	Asymptomatic	Pre-procedure	1	None			no		0	Neg
CO-085	0.971212	First	Symptoms		0	None	0	0	si, catch up later		1	Neg
CO-086	58.5742	First	Asymptomatic	Pre-procedure	0	Yes	4	0			1	Neg
CO-087	13.6699	First	Asymptomatic	Pre-procedure	1	None	3	0			1	Positive	3.86	11A
CO-088	1.13946	First	Symptoms		0	None	0	0	si, catch up later		1	Neg
CO-089	3.53204	First	Symptoms		0	None	0	0	si, catch up later		1	Neg
CO-090	9.74827	First	Symptoms		1	None	2	0		yes	ND	Neg			0	NA
CO-091	1.55593	First	Symptoms		1	None	0	0	si, catch up later		ND	Neg			1	Rhinovirus/Enterovirus
CO-092	14.1037	First	Symptoms		1	Yes	4	0			0	Neg			0	NA
CO-093	35.066	First	Symptoms		1	None	4	1			0	Neg			0	NA
CO-094	8.25419	First	Symptoms		1	None	2	0			0	Neg			0	NA
CO-095	8.02971	First	Symptoms		0	None	2	0			0	Neg			0	NA
CO-096	31.5998	First	Symptoms		0	None	3	0			1	Neg
CO-097	1.68127	First	Symptoms		1	None	0	0	si, catch up later		0	Neg			0	NA
CO-098	12.1795	First	Symptoms		0	None	3	0			1	Positive	3.37
CO-099	50.0463	First	Symptoms		0	Yes	4	0			1	Neg
CO-100	17.0999	First	Symptoms		1	None	4	0			ND	Neg			0	NA
CO-101	6.90196	First	Symptoms		0	None	2	0			1	Neg
CO-102	27.3109	First	Asymptomatic	Pre-procedure	0	None	4	0			1	Neg
CO-103	50.9367	First	Symptoms		0	Unknown			no		1	Positive	4.04	15A
CO-104	24.9832	First	Symptoms		0	None	4	0			1	Neg
CO-105	56.7162	Second	Symptoms		0	None	4	0			1	Neg
CO-106	6.9462	Second	Symptoms		0	None	2	0			1	Neg
CO-107	7.65542	Second	Symptoms		0	Unknown	3	0			1	Positive	4.54	19F
CO-108	21.7381	Second	Symptoms		1	None	3	0			1	Neg
CO-109	1.58677	Second	Symptoms		0	None	0	0	si, catch up later		1	Neg
CO-110	35.0354	Second	Symptoms		1	None	4	0			1	Neg
CO-111	3.40388	Second	Symptoms		0	None	1	0			1	Neg
CO-112	36.1439	Second	Symptoms		0	None	4	0			1	Neg
CO-113	58.5523	Second	Symptoms		0	None	4	0			1	Neg
CO-114	15.5841	Second	Asymptomatic	Pre-procedure	1	None	4	0			1	Neg
CO-115	5.14939	Second	Symptoms		0	Unknown	2	0			1	Positive	4.68	15A
CO-116	3.37498	Second	Symptoms		0	Unknown	0	0	si, catch up later		1	Neg
CO-117	6.27855	Second	Symptoms		0	None	2	0			1	Neg
CO-118	41.0074	Second	Asymptomatic	Pre-procedure	0	None	4	0			1	Neg
CO-119	37.6891	Second	Asymptomatic	Pre-procedure	0	None	4	0			1	Neg
CO-120	18.1731	Second	Asymptomatic	Pre-procedure	0	None	3	0			1	Neg
CO-121	12.4959	Second	Asymptomatic	Pre-procedure	1	None	4	0			1	Positive	6.01	11A
CO-122	24.2211	Second	Asymptomatic	Pre-procedure	0	None			no		1	Neg
CO-123	21.7602	Second	Symptoms		0	None	4	0			1	Neg
CO-124	34.6458	Second	Symptoms		0	None	4	0			1	Neg
CO-125	46.6007	Second	Symptoms		0	None	4	0			1	Neg
CO-126	59.053	Second	Symptoms		0	None	4	0			1	Neg
CO-127	22.0264	Second	Symptoms		0	None	4	0			1	Neg
CO-128	53.8985	Second	Symptoms		0	None	4	0			1	Neg
CO-129	13.1148	Second	Symptoms		0	None	4	0			1	Neg			0	NA
CO-130	20.1778	Second	Symptoms		0	None	4	0			1	Neg
CO-131	54.6077	Second	Symptoms		0	None	4	0			1	Neg
CO-132	4.02031	Second	Symptoms		0	None	1	0			1	Neg
CO-133	12.4887	Second	Symptoms		0	None	4	0			1	Neg
CO-134	10.2618	Second	Symptoms		0	Unknown	3	0			1	Neg
CO-135	18.4059	Second	Symptoms		0	None	4	0			1	Positive	4.36	35B
CO-136	44.0324	Second	Symptoms		0	None	4	0			1	Neg
CO-137	13.1147	Second	Symptoms		1	None	4	0			1	Neg			0	NA
CO-138	1.32105	Second	Asymptomatic	Pre-procedure	1	None	0	0	si, catch up later		1	Neg
CO-139	25.5028	Second	Asymptomatic	Exposed	0	None	4	0			1	Positive	4.6
CO-140	29.5107	Second	Asymptomatic	Pre-procedure	1	None			no		1	Neg
CO-141	31.0544	Second	Asymptomatic	Pre-procedure	1	None	4	0			1	Neg
CO-142	11.9636	Second	Asymptomatic	Pre-procedure	0	None	2	0			1	Neg
CO-143	43.1044	Second	Asymptomatic	Pre-procedure	0	None	3	0			0	Neg
CO-144	48.7877	Second	Asymptomatic	Pre-procedure	0	None	4	0			0	Neg
CO-145	57.1636	Second	Asymptomatic	Pre-procedure	0	Yes	1	0			0	Neg
CO-146	45.2443	Second	Asymptomatic	Pre-procedure	0	None	4	0			0	Neg
CO-147	56.6426	Second	Asymptomatic	Pre-procedure	0	Yes	4	0			0	Neg
CO-148	30.2332	Second	Asymptomatic	Pre-procedure	0	None	4	0			0	Neg
CO-149	24.3178	Second	Asymptomatic	Pre-procedure	1	None	4	0			0	Neg
CO-150	14.3979	Second	Asymptomatic	Pre-procedure	0	Yes	3	0			0	Neg
CO-151	19.1262	Second	Asymptomatic	Pre-procedure	0	None	4	0			0	Neg
CO-152	13.7103	Second	Asymptomatic	Pre-procedure	0	None	1	0			0	Neg
CO-153	26.8168	Second	Asymptomatic	Pre-procedure	0	None	4	0			0	Neg
CO-154	25.8625	Second	Asymptomatic	Pre-procedure	0	None	4	0			0	Neg
CO-155	36.1107	Second	Asymptomatic	Pre-procedure	0	None	2	0			0	Neg
CO-156	49.5851	Second	Asymptomatic	Pre-procedure	0	None	4	0			0	Neg
CO-157	49.1902	Second	Asymptomatic	Pre-procedure	1	None	4	1			0	Neg
CO-158	28.7222	Second	Asymptomatic	Pre-procedure	1	Yes	4	0			0	Neg
CO-159	14.2003	Second	Asymptomatic	Pre-procedure	0	None	4	0		yes	0	Neg
CO-160	32.0693	Second	Asymptomatic	Pre-procedure	1	None	3	0			0	Neg
CO-161	51.7824	Second	Asymptomatic	Pre-procedure	0	None	4	0			0	Neg
CO-162	51.2619	Second	Asymptomatic	Pre-procedure	0	None	1	0			0	Neg
CO-163	1.98482	Second	Symptoms		1	None	0	0	si, catch up later		0	Neg
CO-164	55.0033	Second	Asymptomatic	Exposed	0	None	4	0			0	Neg
CO-165	9.11447	Second	Symptoms		0	None	3	0			0	Neg
CO-166	18.4702	Second	Symptoms		0	None			no		0	Positive	6.57	15B
CO-167	13.1926	Second	Symptoms		0	Yes	3	0			0	Positive	5.24	15A
CO-168	13.1951	Second	Symptoms		1	None	3	0			0	Neg
CO-169	11.1537	Second	Symptoms		0	None	3	0			0	Positive	3.37	35B
CO-170	17.8782	Second	Symptoms		1	None	4	0			0	Positive	5.54	33F
CO-171	31.9383	Second	Symptoms		0	None	4	0			1	Neg
CO-172	58.2668	Second	Symptoms		0	None	3	0			0	Neg
CO-173	14.3689	Second	Symptoms		0	None	3	0			0	Neg
CO-174	33.914	Second	Symptoms		0	Yes	4	0			0	Neg
CO-175	9.11415	Second	Symptoms		0	None	3	0			0	Positive	4.25	17F
CO-176	6.51416	Second	Symptoms		0	None	3	0			0	Positive	4.71	15A
CO-177	31.3887	Second	Symptoms		0	None			no		0	Positive	3.58	23A
CO-178	31.3175	Second	Asymptomatic	Pre-procedure	0	None	4	0			0	Positive	4.01
CO-179	40.6772	Second	Asymptomatic	Pre-procedure	0	None	4	0			1	Neg
CO-180	53.0692	Second	Asymptomatic	Exposed	0	None	4	0			0	Neg
CO-181	8.67691	Second	Asymptomatic	Pre-procedure	0	None	3	0			0	Neg
CO-182	40.7152	Second	Asymptomatic	Exposed	0	Unknown	4	0			1	Positive	5.76	21
CO-183	0.837979	Second	Asymptomatic	Pre-procedure	1	None	0	0	si, catch up later		0	Neg			0	NA
CO-184	10.3866	Second	Asymptomatic	Pre-procedure	0	Unknown	3	0			0	Neg
CO-185	35.957	Second	Asymptomatic	Exposed	0	None	4	0			0	Positive	4.8	19A
CO-186	43.3762	Second	Asymptomatic	Pre-procedure	0	None	4	0			0	Positive	3.45	15A
CO-187	38.9394	Second	Asymptomatic	Pre-procedure	1	None	4	0			0	Positive	3.77	19F
CO-188	2.21503	Second	Asymptomatic	Pre-procedure	0	None	0	0	si, catch up later		0	Neg
CO-189	10.5493	Second	Asymptomatic	Pre-procedure	1	None	3	0			0	Neg
CO-190	31.0271	Second	Asymptomatic	Exposed	0	None	4	0			1	Neg
CO-191	2.47741	Second	Asymptomatic	Pre-procedure	1	None	0	0	si, catch up later		0	Neg
CO-192	25.1393	Second	Asymptomatic	Exposed	0	Unknown	4	0			0	Positive	5.1
CO-193	47.7754	Second	Asymptomatic	Pre-procedure	0	Yes	4	0			0	Neg
CO-194	45.9367	Second	Asymptomatic	Pre-procedure	0	None			no		0	Neg
CO-195	27.344	Second	Asymptomatic	Pre-procedure	1	None	1	0			0	Neg
CO-196	28.7557	Second	Asymptomatic	Pre-procedure	0	None	4	0			0	Neg
CO-197	56.0247	Second	Asymptomatic	Exposed	0	Unknown	4	0			1	Neg
CO-198	4.18366	Second	Asymptomatic	Pre-procedure	1	Yes	1	0			0	Neg
CO-199	7.415	Second	Symptoms		0	None	0	0	si, catch up later		0	Positive	5.61	11A
CO-200	50.3362	Second	Asymptomatic	Exposed	0	None	4	0			0	Positive	3.49
CO-201	1.9609	Second	Asymptomatic	Pre-procedure	0	None	0	0	si, catch up later		0	Neg
CO-202	6.35105	Second	Asymptomatic	Pre-procedure	0	None	3	0			0	Neg
CO-203	36.1804	Second	Asymptomatic	Pre-procedure	0	None	4	0			0	Neg
CO-204	34.0445	Second	Asymptomatic	Pre-procedure	1	None	3	0			0	Neg
CO-205	14.2061	Second	Asymptomatic	Exposed	0	Yes	3	0			0	Neg
CO-206	31.3194	Second	Asymptomatic	Pre-procedure	1	None	4	0			0	Neg
CO-207	8.2222	Second	Asymptomatic	Pre-procedure	0	None	3	0			0	Neg
CO-208	14.5641	Second	Asymptomatic	Pre-procedure	0	None	4	0			0	Neg
CO-209	55.3675	Third	Asymptomatic	Exposed	0	Yes	3	0			1	Neg
CO-210	2.96317	Third	Asymptomatic	Pre-procedure	0	None			no		0	Neg
CO-211	49.1565	Third	Symptoms		0	Yes	4	0			0	Positive	3.63	3
CO-212	9.70371	Third	Symptoms		0	None	1	0			0	Neg
CO-213	24.0953	Third	Symptoms		0	None	4	0			0	Neg
CO-214	58.0957	Third	Asymptomatic	Exposed	0	Unknown	4	0			0	Neg
CO-215	18.6086	Third	Symptoms		0	None	4	0			0	Neg
CO-216	0.485062	Third	Asymptomatic	Pre-procedure	1	None	0	0	si, catch up later		0	Neg			0	NA
CO-217	10.5543	Third	Symptoms		0	None	3	0			0	Neg
CO-218	25.6366	Third	Symptoms		0	Yes	4	0			0	Neg
CO-219	14.9959	Third	Symptoms		0	Unknown	3	0			0	Neg
CO-220	2.12499	Third	Symptoms		0	None	0	0	si, catch up later		0	Neg
CO-221	53.3235	Third	Symptoms		0	None	4	0			0	Neg
CO-222	1.06659	Third	Symptoms		0	None	0	0	si, catch up later		0	Positive	5.8	35F	1	Rhinovirus/Enterovirus
CO-223	35.8575	Third	Symptoms		1	None	4	0			0	Neg
CO-224	23.267	Third	Symptoms		0	Yes	4	0			0	Neg
CO-225	53.4899	Third	Asymptomatic	Exposed	0	None	4	0			0	Neg
CO-226	57.5954	Third	Symptoms		0	None	4	0			0	Neg
CO-227	41.2084	Third	Asymptomatic	Exposed	0	None			no		0	Neg
CO-228	24.6783	Third	Symptoms		0	None	4	0			0	Neg
CO-229	16.0079	Third	Symptoms		1	None	3	0			0	Positive	5.2	11A
CO-230	28.979	Third	Symptoms		0	None	4	0			0	Neg
CO-231	22.5458	Third	Symptoms		0	None	3	0			0	Neg
CO-232	11.0458	Third	Symptoms		0	None	3	0			0	Neg
CO-233	4.11329	Third	Symptoms		0	None	1	0			0	Neg
CO-234	27.0765	Third	Symptoms		0	None	4	0			0	Neg
CO-235	4.68232	Third	Symptoms		0	Unknown	1	0			1	Neg
CO-236	27.8633	Third	Symptoms		0	None	4	0			0	Neg
CO-237	26.1961	Third	Asymptomatic	Pre-procedure	0	None	4	0			0	Neg
CO-238	36.2731	Third	Asymptomatic	Pre-procedure	1	Yes	4	0			0	Neg
CO-239	34.4038	Third	Asymptomatic	Pre-procedure	0	None	4	0			0	Neg
CO-240	27.3068	Third	Asymptomatic	Pre-procedure	1	Yes	4	0			0	Neg
CO-241	15.7456	Third	Asymptomatic	Pre-procedure	1	None	4	0			0	Positive	6.44	15B
CO-242	29.8685	Third	Asymptomatic	Pre-procedure	1	None	4	0			0	Neg
CO-243	7.03825	Third	Asymptomatic	Pre-procedure	0	None	3	0			0	Neg
CO-244	6.15326	Third	Asymptomatic	Pre-procedure	0	None	0	0	si, catch up later		0	Neg
CO-245	33.0232	Third	Asymptomatic	Pre-procedure	0	None			no		0	Neg
CO-246	18.2078	Third	Asymptomatic	Pre-procedure	1	None			no		0	Positive	4.24	22F
CO-247	34.8644	Third	Asymptomatic	Pre-procedure	1	None	4	0			0	Neg
CO-248	7.53117	Third	Asymptomatic	Pre-procedure	0	None	3	0			0	Neg
CO-249	12.1281	Third	Asymptomatic	Pre-procedure	1	None	3	0			0	Neg
CO-250	2.86348	Third	Asymptomatic	Pre-procedure	0	Yes	1	0			0	Positive	5.27	15B
CO-251	35.1567	Third	Asymptomatic	Pre-procedure	0	None	4	0			0	Neg
CO-252	17.4198	Third	Asymptomatic	Pre-procedure	1	None	4	0			0	Neg
CO-253	25.9227	Third	Asymptomatic	Pre-procedure	0	None	1	0			0	Neg
CO-254	20.5403	Third	Asymptomatic	Pre-procedure	1	None	4	0			0	Neg
CO-255	8.32089	Third	Asymptomatic	Pre-procedure	0	None	1	0			0	Neg
CO-256	21.1396	Third	Symptoms		0	Unknown	4	0			0	Positive	4.59	35F
CO-257	16.6774	Third	Symptoms		0	None	3	0			1	Positive	4.09	23B
CO-258	42.587	Third	Symptoms		0	None	4	0			0	Positive	4.55	35B
CO-259	7.50624	Third	Symptoms		1	None	2	0		yes	0	Neg
CO-260	6.2888	Third	Symptoms		0	None	2	0			0	Neg
CO-261	5.99904	Third	Asymptomatic	Pre-procedure	1	None	2	0			0	Neg
CO-262	57.5672	Third	Asymptomatic	Exposed	0	Yes	4	0			0	Neg
CO-263	27.84	Third	Symptoms		0	None	4	0			0	Neg
CO-264	4.61653	Third	Asymptomatic		0	Yes	2	0			0	Neg
CO-265	19.9907	Third	Symptoms		0	None	4	0			0	Neg
CO-266	18.0454	Third	Symptoms		0	None	4	0			0	Neg
CO-267	47.1554	Third	Symptoms		0	None	4	0			0	Neg
CO-268	55.6052	Third	Symptoms		0	None	4	0			0	Neg
CO-269	32.6704	Third	Symptoms		0	None	4	0			0	Neg
CO-270	48.3999	Third	Symptoms		0	None	3	0		yes	0	Positive	3.59	19F
CO-271	6.55438	Third	Symptoms		0	None			no		0	Neg
CO-272	7.23685	Third	Asymptomatic	Pre-procedure	0	None	3	0			0	Neg
CO-273	47.1555	Third	Symptoms		0	None	4	0			0	Neg
CO-274	52.5821	Third	Symptoms		0	None	4	0			0	Neg
CO-275	57.806	Third	Symptoms		0	None	4	0			0	Neg
CO-276	10.0061	Third	Symptoms		0	None	3	0			0	Neg
CO-277	59.0804	Third	Asymptomatic	Exposed	0	None	4	0			1	Neg
CO-278	5.29887	Third	Asymptomatic	Exposed	0	Unknown	2	0			0	Positive	5.6	23B
CO-279	53.2948	Third	Asymptomatic	Exposed	0	None	4	0			0	Neg
CO-280	18.3141	Third	Asymptomatic	Pre-procedure	1	None	4	0			0	Neg
CO-281	10.5594	Third	Asymptomatic		0	None	1	0			0	Neg
CO-282	55.8953	Third	Asymptomatic	Pre-procedure	0	None	3	0			0	Neg
CO-283	33.0616	Third	Asymptomatic	Exposed	0	None	4	0			0	Neg
CO-285	15.9121	Third	Asymptomatic	Pre-procedure	0	None	4	0			0	Positive	3.52	35B
CO-286	54.1135	Third	Asymptomatic	Pre-procedure	1	None	4	0			0	Neg
CO-287	25.5725	Third	Asymptomatic	Exposed	1	Yes	4	0			0	Neg
CO-288	54.2533	Third	Asymptomatic	Exposed	0	None	4	0			0	Neg
CO-289	57.237	Third	Asymptomatic	Exposed	0	None	4	0			1	Neg
CO-290	5.92826	Third	Asymptomatic	Pre-procedure	0	None	1	0			0	Neg
CO-291	60.0341	Third	Asymptomatic	Exposed	0	None	4	0			0	Neg
CO-292	0.2054	Third	Asymptomatic	Pre-procedure	1	None	0	0	si, catch up later		0	Neg
CO-293	1.91722	Third	Asymptomatic	Pre-procedure	0	None	0	0	si, catch up later		0	Neg
CO-294	9.31019	Third	Asymptomatic	Exposed	0	None	3	0			1	Neg
CO-295	16.6625	Third	Asymptomatic	Pre-procedure	0	None	4	0			0	Neg
CO-296	51.9474	Third	Asymptomatic	Exposed	0	None	4	0			1	Neg
CO-297	42.8504	Third	Asymptomatic	Pre-procedure	1	None	3	0			1	Neg
CO-298	43.1486	Third	Asymptomatic	Exposed	0	None	4	0			1	Neg
CO-299	19.6576	Third	Asymptomatic	Exposed	0	None	4	0			1	Neg
CO-300	49.9471	Third	Asymptomatic	Exposed	0	None	4	0			1	Neg
CO-301	30.2287	Third	Asymptomatic	Pre-procedure	0	None	2	0			1	Neg
CO-302	47.32	Third	Asymptomatic	Pre-procedure	0	None	2	0			1	Neg
CO-303	1.96789	Third	Asymptomatic	Pre-procedure	1	None	0	0	si, catch up later		0	Neg
CO-304	47.022	Third	Asymptomatic	Exposed	0	None			no		0	Neg
CO-305	36.7062	Third	Asymptomatic	Exposed	0	Yes	4	0			1	Neg
CO-306	42.0886	Third	Asymptomatic	Pre-procedure	1	None	4	0			0	Neg
CO-307	36.1816	Third	Asymptomatic	Pre-procedure	0	Yes	4	0			1	Neg
CO-308	15.0875	Third	Asymptomatic	Pre-procedure	0	None	4	0			1	Neg
CO-309	56.5435	Third	Asymptomatic	Pre-procedure	0	None	4	0			1	Positive	4.7	15B
CO-310	57.7937	Third	Symptoms		0	None			no		1	Neg
CO-311	33.0254	Third	Symptoms		0	Yes			no		1	Neg
CO-312	15.7882	Third	Symptoms		0	None	1	0			1	Positive	6.14

## Sheet: Sheet2
Study	MedicationName		days from sample
CO-259	Cefdinir	within 4 weeks	-28
CO-159	amoxicillin	within 4 weeks	-9
CO-90	VANCOMYCIN HYDROCHLORIDE	within 4 weeks	-1
CO-270	amoxicillin	within 4 weeks	0

## Sheet: Sheet3
IDstudy	SymptomaticvsAsymptomatic	COVIDPositive	Period	LytAPCR	Density log 10	Serotype	rpppos	pvirus
CO-001	Asymptomatic	0	First	Positive	3.68963	35B
CO-011	Asymptomatic	0	First	Positive	5.4338	11A
CO-013	Asymptomatic	0	First	Positive	4.34714	23B
CO-016	Asymptomatic	0	First	Positive	4.07581	15A
CO-022	Asymptomatic	0	First	Positive	3.61126
CO-033	Symptoms	0	First	Positive	6.53321	19A	0	NA
CO-034	Symptoms	0	First	Positive	4.71065	23A	1	Rhinovirus/Enterovirus
CO-036	Symptoms	0	First	Positive	3.5764
CO-041	Symptoms	0	First	Positive	4.39436	6C/6D
CO-045	Asymptomatic	0	First	Positive	3.42	10F
CO-050	Asymptomatic	0	First	Positive	4.81	23A
CO-057	Asymptomatic	0	First	Positive	5.11	11A
CO-066	Symptoms	0	First	Positive	4.11	15A
CO-067	Asymptomatic	0	First	Positive	4.47
CO-072	Symptoms	0	First	Positive	6.24
CO-079	Symptoms	0	First	Positive	4.26	15A
CO-083	Symptoms	0	First	Positive	4.38	3	1	Coronavirus NL63
CO-087	Asymptomatic	1	First	Positive	3.86	11A
CO-098	Symptoms	1	First	Positive	3.37
CO-103	Symptoms	1	First	Positive	4.04	15A
CO-107	Symptoms	1	Second	Positive	4.54	19F
CO-115	Symptoms	1	Second	Positive	4.68	15A
CO-121	Asymptomatic	1	Second	Positive	6.01	11A
CO-135	Symptoms	1	Second	Positive	4.36	35B
CO-139	Asymptomatic	1	Second	Positive	4.6
CO-166	Symptoms	0	Second	Positive	6.57	15B
CO-167	Symptoms	0	Second	Positive	5.24	15A
CO-169	Symptoms	0	Second	Positive	3.37	35B
CO-170	Symptoms	0	Second	Positive	5.54	33F
CO-175	Symptoms	0	Second	Positive	4.25	17F
CO-176	Symptoms	0	Second	Positive	4.71	15A
CO-177	Symptoms	0	Second	Positive	3.58	23A
CO-178	Asymptomatic	0	Second	Positive	4.01
CO-182	Asymptomatic	1	Second	Positive	5.76	21
CO-185	Asymptomatic	0	Second	Positive	4.8	19A
CO-186	Asymptomatic	0	Second	Positive	3.45	15A
CO-187	Asymptomatic	0	Second	Positive	3.77	19F
CO-192	Asymptomatic	0	Second	Positive	5.1
CO-199	Symptoms	0	Second	Positive	5.61	11A
CO-200	Asymptomatic	0	Second	Positive	3.49
CO-211	Symptoms	0	third	Positive	3.63	3
CO-222	Symptoms	0	third	Positive	5.8	35F	1	Rhinovirus/Enterovirus
CO-229	Symptoms	0	third	Positive	5.2	11A
CO-241	Asymptomatic	0	third	Positive	6.44	15B
CO-246	Asymptomatic	0	third	Positive	4.24	22F
CO-250	Asymptomatic	0	third	Positive	5.27	15B
CO-256	Symptoms	0	third	Positive	4.59	35F
CO-257	Symptoms	1	third	Positive	4.09	23B
CO-258	Symptoms	0	third	Positive	4.55	35B
CO-270	Symptoms	0	third	Positive	3.59	19F
CO-278	Asymptomatic	0	third	Positive	5.6	23B
CO-285	Asymptomatic	0	third	Positive	3.52	35B
CO-309	Asymptomatic	1	third	Positive	4.7	15B
CO-312	Symptoms	1	third	Positive	6.14
